# Supplementary material for: Kappa-opioid receptor stimulation in the nucleus accumbens shell and ethanol drinking: Differential effects by rostro-caudal location and level of drinking
Source: Neuropsychopharmacology. 2024 Mar 25;49(10):1550–8. doi: 10.1038/s41386-024-01850-1 (PMC11319348; doi:10.1038/s41386-024-01850-1)
Supplement: Supplementary file 2 — Supplemental Statistics Table [file 41386_2024_1850_MOESM2_ESM.xlsx]

## Sheet: Sheet1
Table S1. Statistical Results.
Figure	Type of test	Statistical Results
Figure 1
Male vs. female average ethanol intake (g/kg)	Unpaired t-test	t(74.965) = -9.547, p < 0.001
High vs. low drinkers average ethanol intake (g/kg)	Unpaired t-test	t(75) = -11.645, p < 0.001
High vs. low drinkers average ethanol preference	Unpaired t-test	t(72.453) = -10.327, p < 0.001
Male vs. female BECs	Unpaired t-test	t(21) = -1.591, p = 0.127
High vs. low drinkers 30-minute ethanol intake	Unpaired t-test	t(21) = -2.440, p = 0.024
High vs. low drinkers BECs	Unpaired t-test	t(21) = -1.489, p = 0.151
Male vs. female average sucrose intake (g/kg)	Unpaired t-test	t(24.716) = -6.550, p < 0.001
High vs. low drinkers average sucrose intake (g/kg)	Unpaired t-test	t(30) = -7.647, p < 0.001
High vs. low average sucrose preference	Unpaired t-test	t(30) = -1.966, p = 0.059
Figure 3
Male & Female 30-minute ethanol intake	Mixed ANOVA	Sex: F(1, 58) = 46.202, p < 0.001
		Drug treatment * Sex * Subregion: F(4, 116) = 2.583, p = 0.041
Male 30-minute ethanol intake	Mixed ANOVA	Drug treatment: F(2, 44) = 4.163, p = 0.022
		Drug treatment * Subregion: F(4, 44) = 4.802, p = 0.003
Female 30-minute ethanol intake	Mixed ANOVA	Drinking phenotype: F(1, 33) = 4.572, p = 0.040
		Drug treatment * Drinking phenotype * Subregion: F(4, 66) = 3.203, p = 0.018
Male & female 23.5-hour ethanol intake	Mixed ANOVA	Sex: F(1, 59) = 9.465, p = 0.003
		Drug treatment: F(2, 118) = 3.090, p = 0.049
		Subregion: F(2, 59) = 0.908, p = 0.409
		Drinking phenotype: F(1, 59) = 22.231, p <0.001
		Drug treatment * Drinking phenotype * Subregion: F(4, 118) = 5.799, p < 0.001
Male & Female 30-minute sucrose intake	Mixed ANOVA	Sex: F(1, 24) = 0.012, p = 0.915
		Drug treatment: F(2, 48) = 0.331, p = 0.720
		Subregion: F(1, 24) = 0.147, p = 0.705
		Drinking phenotype: F(1, 24) = 17.747, p < 0.001
Male & female 23.5-hour sucrose intake	Mixed ANOVA	Sex: F(1, 22) = 14.802, p < 0.001
		Drug treatment: F(2, 44) = 1.182, p = 0.316
		Subregion: F(1, 22) = 0.049, p = 0.827
		Drinking phenotype: F(1, 22) = 2.991, p = 0.098
Figure 4
Female rostral NAc shell 30-minute ethanol intake	Mixed ANOVA	Drug treatment: F(1, 15) = 1.328, p = 0.267
		Drinking phenotype: F(1, 15) = 0.141, p = 0.713
Female rostral NAc shell 23.5-hour ethanol intake	Mixed ANOVA	Drug treatment: F(1, 15) = 9.094, p = 0.009
		Drinking phenotype: F(1, 15) = 1.281, p = 0.276
		Drug treatment * Drinking phenotype: F(1, 15) = 0.240, p = 0.632
Female caudal NAc shell 30-minute ethanol intake	Mixed ANOVA	Drug treatment: F(1,14) = 0.125, p = 0.729
		Drug treatment * Drinking phenotype: F(1,14) = 0.864, p = 0.368
Female caudal NAc shell 23.5-hour ethanol intake	Mixed ANOVA	Drug treatment: F(1,14) = 10.900, p = 0.005
		Drug treatment * Drinking phenotype: F(1,14) = 1.158, p = 0.300
Male rostral NAc shell 30-minute ethanol intake	Paired t-test	t(8) = 1.129, p = 0.291
Male rostral NAc shell 23.5-hour ethanol intake	Paired t-test	t(8) = 0.742, p = 0.479
Male caudal NAc shell 30-minute ethanol intake	Paired t-test	t(6) = -0.614, p = 0.562
Male caudal NAc shell 23.5-hour intake	Paired t-test	t(6) = 1.435, p = 0.201
Figure 5
Baseline opkr1 rostral vs. caudal NAc shell	Paired t-test	t(12) = -9.858, p < 0.001
Baseline prodynorphin rostral vs. caudal NAc shell	Paired t-test	t(13) = -10.788, p <0.001
Opkr1 rostral NAc shell naïve vs. ethanol experienced	Unpaired t-test	t(13) = -2.897, p = 0.012
Opkr1 caudal NAc shell naïve vs. ethanol experienced	Unpaired t-test	t(13) = -0.673, p = 0.513
Prodynorphin rostral NAc shell naïve vs. ethanol experienced	Unpaired t-test	t(14) = 0.404, p = 0.692
Prodynorphin caudal NAc shell naïve vs. ethanol experienced	Unpaired t-test	t(12) = -1.172, p = 0.264
